# Supplementary material for: MMP9: A Tough Target for Targeted Therapy for Cancer
Source: Cancers (Basel). 2022 Apr 6;14(7):1847. doi: 10.3390/cancers14071847 (PMC8998077; doi:10.3390/cancers14071847)
Supplement: Supplementary file 1 [file cancers-14-01847-s001.zip]

Archive with 1 entries (1 files):
- cancers-1631193-supplementary.pdf
